# Supplementary material for: Structural Features of Nucleoproteins from the Recently Discovered Orthonairovirus songlingense and Norwavirus beijiense
Source: Int J Mol Sci. 2025 Aug 1;26(15):7445. doi: 10.3390/ijms26157445 (PMC12347420; doi:10.3390/ijms26157445)
Supplement: Supplementary file 1 [file ijms-26-07445-s001.zip]

Archive with 1 entries (1 files):
- ijms-3759454-supplementary.pdf
